# Supplementary material for: Minispheroids as a Tool for Ligament Tissue Engineering: Do the Self-Assembly Techniques and Spheroid Dimensions Influence the Cruciate Ligamentocyte Phenotype?
Source: Int J Mol Sci. 2021 Oct 12;22(20):11011. doi: 10.3390/ijms222011011 (PMC8537246; doi:10.3390/ijms222011011)
Supplement: Supplementary file 1 [file ijms-22-11011-s001.zip]

Archive with 1 entries (1 files):
- ijms-1373072-SI.pdf
